# Supplementary material for: Optic Nerve Head and Retinal Abnormalities Associated with Congenital Fibrosis of the Extraocular Muscles
Source: Int J Mol Sci. 2021 Mar 4;22(5):2575. doi: 10.3390/ijms22052575 (PMC7961960; doi:10.3390/ijms22052575)
Supplement: Supplementary file 1 [file ijms-22-02575-s001.zip]

Archive with 4 entries (4 files):
- supplementart S2+S3+S4.docx
- Supplementary Figure S1.docx
- Supplementary Table 1_revised.docx
- Supplementary table 2_v3.docx
